# Supplementary material for: Florigen and its homologs of FT/CETS/PEBP/RKIP/YbhB family may be the enzymes of small molecule metabolism: review of the evidence
Source: BMC Plant Biol. 2022 Jan 27;22:56. doi: 10.1186/s12870-022-03432-z (PMC8793217; doi:10.1186/s12870-022-03432-z)
Supplement: Supplementary file 1 — Additional file 1: Supplemental Data Set 1. Newick-formatted phylogenetic tree of FT/YbhB homologs in bacteria, archaea and eukaryotes. [file 12870_2022_3432_MOESM1_ESM.txt]

(ABJ85800-1_candSolibacter:0.12187251,WP_012681554-1_Gemmatimon:0.20249951,(WP_012682169-1_Gemmatimon:0.20730051,(WP_014747134-1_Tistrella_:0.68528579,(WP_015247495-1_Singulisph:0.33182945,((NP_216427-1_Mycobacterium:0.13844669,NP_216426-1_Mycobacterium:0.17784288)1:0.73128591,(WP_010936309-1_Dehalococc:0.63126131,(((XP_022982617-1_LOC1114814:0.24160293,NP_195750-1_AT5G01300:0.15889657)1:0.76494198,(ABF91105-1_Myxococcus:0.41320591,(AAM71842-1_Chlorobaculum:0.35901454,(WP_011003345-1_Ralstonia:0.18171995,WP_011239419-1_Aromatoleu:0.15840219)0.89:0.10611499)0.845:0.07778862)0.6799999999999999:0.06645342)0.634:0.09840084,((((WP_015144015-1_Pleurocaps:0.3031503,NP_220255-1_Chlamydia:0.47007963)0.73:0.2598238,(WP_013335469-1_Vulcanisae:0.3543713,((AAM04847-1_Methanosarcina:0.39714144,((CAC12212-1_Thermoplasma:0.44344658,ADM27881-1_Ignisphaera:0.68784326)0.33999999999999997:0.19473247,(AAB89551-1_Archaeoglobus:0.49346693,(ACZ10853-1_Sebaldella_ter:0.9714304,(WP_014451090-1_Fervidobac:0.43147889,(AAR39014-1_Nanoarchaeum:1.3768407,AAK41064-1_Saccharolobus:0.33598038)0.19999999999999996:0.27159744)0.19999999999999996:0.04523881)0.2566666666666667:0.09672868)0.35250000000000004:0.07460849)0.5233333333333334:0.06484931)0.6028571428571429:0.11159793,(AAC07255-1_Aquifex:0.24843402,WP_015232536-1_Caldisphae:0.59019301)0.43000000000000005:0.15764492)0.5411111111111111:0.06772783)0.528:0.03197736)0.48749999999999993:0.06487646,(WP_015144672-1_Pleurocaps:0.20305429,((WP_015444179-1_Legionella:0.42401097,WP_011213736-1_Legionella:0.34772304)0.79:0.23638818,(WP_015906125-1_Desulfobac:0.66029846,(WP_012860605-1_Sebaldella:0.32553851,(WP_010966668-1_Clostridiu:0.54849725,(WP_000846523-1_Helicobact:1.0799782,(WP_000700882-1_Staphyloco:0.70695384,NP_391766-1_Bacillus_subt:0.36776548)0.91:0.24215257)0.84:0.25806295)0.7566666666666667:0.09530471)1:0.6005795)0.842:0.27962117)0.6257142857142857:0.07209238)0.5587500000000001:0.08445887)0.4342857142857143:0.10717907,((AGN02414-1_Salinarchaeum:0.27294364,(WP_015300184-1_Halovivax:0.24239958,WP_020445774-1_Salinarcha:0.40865639)0.75:0.07427208)0.995:0.41312177,(AFK53295-1_Tistrella_mob:0.6357992,((WP_012247633-1_Bordetella:0.1657048,WP_011238691-1_Aromatoleu:0.32514532)0.99:0.67140698,(AEH45872-1_Thermodesulfat:0.53584303,(((NP_649644-1_Dmel_CG17919:0.3007111,((NP_001300105-1_F40A3-3_Ca:0.3197235,NP_609588-1_Dmel_CG6180:0.20226138)0.15000000000000002:0.0507796,(NP_649643-1_Dmel_CG10298:0.25111313,(XP_002938131-1_Xenop_tro:0.26266886,(NP_001016825-1_Xenop_tro:0.10188042,NP_002558-1_pebp1_1beh_human:0.14117912)0.5800000000000001:0.11176883)1:0.26348856)0.7466666666666666:0.09777732)0.6799999999999999:0.08705689)0.645:0.04601394,((NP_651051-1_PEBP1_Drome:0.27895051,(NP_651050-1_Dmel_CG7054:0.36155032,(XP_004341923-1_Acanthamoe:0.83802502,(NP_502042-1_Y69E1A-5_Caee:0.89743339,((NP_013280-1_YLR179C_yeast:0.62063336,NP_013279-1_Tfs1p_yeast:0.37681479)1:0.78554419,((((XP_022987455-1_HEADING_DA:0.04422987,(XP_022973471-1_HEADING_DA:0.03836445,(NP_001320342-1_FT_1wkp_AT1G654:0.05839285,NP_193770-1_AT4G20370:0.09348319)0.97:0.14204373)0.775:0.01625122)0.9666666666666667:0.18507411,(((NP_196004-1_TFL1_AT5G0384:0.15010696,(XP_022983119-1_SELF-PRUNI:0.1039583,(XP_022972799-1_TFL1-like_:0.10490106,XP_022978007-1_TFL1-like_:0.04805592)1:0.12998405)0.62:0.02455798)0.5700000000000001:0.02990188,(XP_022985790-1_CEN-like_2:0.14996037,NP_180324-1_cen_AT2G27550:0.14649623)0.6599999999999999:0.05144359)0.97:0.11540642,(NP_201010-1_BFT_AT5G62040:0.24241144,XP_022984743-1_CEN-like_1:0.19915712)0.5700000000000001:0.03935249)0.9157142857142857:0.07227262)0.9754545454545455:0.21067467,(XP_023000789-1_MFT-like_C:0.24670987,(NP_173250-1_AT1G18100:0.20614792,XP_022994708-1_MFT_Cucur_:0.26623862)0.54:0.12157826)0.685:0.16115942)0.9892857142857143:0.37103638,(NP_001350162-1_pebp4_huma:0.58716681,XP_002932751-1_Xenop_tro:0.62567684)1:0.64644134)0.91:0.00567174)0.8727777777777778:0.08101109)0.8636842105263158:0.10230498)0.8505:0.18459442)0.819047619047619:0.07357758)0.79:0.08626057,(NP_476998-1_antennal5_Dro:0.57652028,(NP_649642-1_Dmel_CG17917:0.64983757,(NP_725293-1_Dmel_CG30060:0.85098233,(((XP_001746551-1_Monosiga:1.49749029,(XP_002111463-1_TRIADDRAFT:0.7112768,(NP_115867-2_mrpL38_human:0.29205429,NP_001017146-1_mrpL38_Xen:0.20441865)0.9299999999999999:0.33148287)0.875:0.12709693)0.7766666666666666:0.13173725,(XP_004338458-1_mrpL38_Aca:1.48029103,XP_004344424-2_Capsaspora:1.01375386)0.26:0.17244285)0.8300000000000001:0.10738247,(NP_010608-1_mrpYmL35_yeas:0.76847952,NP_001342831-1_mrpL35_Sch:0.94172683)1:0.93816557)0.8842857142857142:0.30851021)0.82125:0.13553411)0.7455555555555555:0.0781803)0.6859999999999999:0.06315692)0.8672727272727273:0.04786354)1:1.63788948,(WP_011490081-1_Paraburkho:0.68252715,(ADH63402-1_Meiothermus_si:0.18586898,(AFK57437-1_Tistrella_mob_:0.54313931,(((WP_013460673-1_Sulfuricur:0.33622244,WP_012024064-1_Flavobacte:0.3608282)0.85:0.16807792,(WP_011487351-1_Paraburkho:0.57309204,NP_415077-1_1fux_YbcL_Ecoli:0.282658)0.44999999999999996:0.16620014)0.44000000000000006:0.02286372,(NP_415294-1_1fjj_YbhB_Ecoli:0.34578211,(WP_023563027-1_Actinoplan:0.29759137,(WP_023363083-1_Actinoplan:0.93462163,(WP_003856119-1_Corynebact:0.37802987,(NP_216656-1_Mycobacterium:0.2760963,WP_023361376-1_Actinoplan:0.24947809)0.54:0.0994276)0.775:0.06759807)0.7266666666666667:0.10663577)0.81:0.16975071)0.698:0.09427205)0.6544444444444444:0.05945993)0.709:0.07977994)0.7527272727272727:0.09282544)0.7991666666666667:0.14324346)0.868095238095238:0.15990733)0.8580487804878049:0.07694721)0.8300000000000001:0.159285)0.8042105263157895:0.08063705)0.7151428571428571:0.12844214)0.4276923076923077:0.02159262)0.5357142857142857:0.10068452)0.5816666666666668:0.03874928)0.6725:0.12162942)0.79:0.13304234)1:0.51246695)1:0.49129992);
