# Supplementary material for: Florigen and its homologs of FT/CETS/PEBP/RKIP/YbhB family may be the enzymes of small molecule metabolism: review of the evidence
Source: BMC Plant Biol. 2022 Jan 27;22:56. doi: 10.1186/s12870-022-03432-z (PMC8793217; doi:10.1186/s12870-022-03432-z)
Supplement: Supplementary file 2 — Additional file 2: Supplemental Data Set 2. List of ligand-binding domains in PFAM and their usage of conserved amino acid residues. [file 12870_2022_3432_MOESM2_ESM.xlsx]

## Sheet: Table B
	ybhb	kefF	rlmA	yobB	proB	lpxL	adrB	yhjQ	total genes
Citrobacter amalonaticus y19	F384_03530	F384_00250			F384_01245	F384_05225	F384_08745		4
Citrobacter freundii cfnih1	CFNIH1_13990				CFNIH1_11125	CFNIH1_15275	CFNIH1_19890		3
Citrobacter koseri atcc baa 895	CKO_02355	CKO_03335		CKO_01123	CKO_02953	CKO_02012	CKO_01164		5
Citrobacter rodentium icc168	ROD_07741	ROD_00521	ROD_18601		ROD_03371	ROD_11131	ROD_18531		5
Enterobacter aerogenes ea1509e	CCG31081		CCG29477				CCG29484	CCG32812	3
Enterobacter asburiae l1	DI57_12085	DI57_15135		DI57_05600	DI57_14200	DI57_07100	DI57_05760	DI57_19640	6
Enterobacter cloacae complex hoffmann cluster iii	BFV65_06400			BFV65_12495	BFV65_04230			BFV65_20320	3
Enterobacter hormaechei subsp hormaechei	LI64_06995			LI64_12965	LI64_04580			LI64_20835	3
Enterobacter lignolyticus	Entcl_3052			Entcl_1946	Entcl_3476			Entcl_0209	3
Enterobacter sp fy 07	AKI40_2217					AKI40_2573	AKI40_3528	AKI40_0207	3
Enterobacter sp r4 368	H650_22550	H650_19070			H650_20180	H650_24350	H650_04795		4
Enterobacter xiangfangensis	BFV63_06635			BFV63_13225	BFV63_04505				2
Escherichia albertii KF1	EAKF1_ch0697	EAKF1_ch1375c	EAKF1_ch4229	EAKF1_ch4198c					3
Escherichia coli K12	b00773	b0046	b1822	b1843					3
Escherichia fergusonii ecd227	ECD227_2153	ECD227_0071							1
Klebsiella michiganensis kctc 1686	KOX_14905		KOX_23680			KOX_17165	KOX_23640	KOX_05405	4
Klebsiella oxytoca konih1	KONIH1_08925		KONIH1_17960			KONIH1_11180	KONIH1_17920	KONIH1_27925	4
Klebsiella pneumoniae 342	KPK_3775		KPK_1955			KPK_3489			2
Klebsiella sp g5	AO703_07065			AO703_12445	AO703_04570			AO703_20375	3
Klebsiella variicola at 22	Kvar_3584		Kvar_1844			Kvar_3313			2
Kosakonia sacchari sp1	C813_07910	C813_11505			C813_10380	C813_05805	C813_01260		4
Lelliottia amnigena	A8A57_06765		A8A57_12430	A8A57_12855	A8A57_04360		A8A57_12395		4
Pluralibacter gergoviae	LG71_20960		LG71_1465	LG71_14545			LG71_14690		3
Raoultella ornithinolytica b6	RORB6_11210		RORB6_03090				RORB6_03125		2
Salmonella bongori n268	A464_759	A464_75		A464_1965	A464_278	A464_1089	A464_1928	A464_3699	6
Salmonella enterica subsp arizonae serovar 62 z4 z23	SARI_02134	SARI_02919		SARI_01069	SARI_02691	SARI_01843	SARI_01112	SARI_04014	6
Shigella boydii cdc 3083	SbBS512_E2579	SbBS512_E0040	SbBS512_E2087	SbBS512_E2118					3
Shigella dysenteriae 1617	Asd1617_01047	Asd1617_00079	Asd1617_02652	Asd1617_01460					3
Shigella flexneri 2a str 301	SF0723	SF0043	SF1404						2
Shigella sonnei ss046	SSON_0753	SSON_0054	SSON_1338	SSON_1305					3
Shigella sp pamc	A0259_07815	A0259_04070	A0259_13210	A0259_13330					3
		16	16	17	15	14	16	11
total species		6	8	8	6	5	8	3
