# Supplementary material for: Florigen and its homologs of FT/CETS/PEBP/RKIP/YbhB family may be the enzymes of small molecule metabolism: review of the evidence
Source: BMC Plant Biol. 2022 Jan 27;22:56. doi: 10.1186/s12870-022-03432-z (PMC8793217; doi:10.1186/s12870-022-03432-z)
Supplement: Supplementary file 3 — Additional file 3: Supplemental Data Set 3. Occurrences of the motif with consensus sequence TACACTT in Enterobacteriaceae. [file 12870_2022_3432_MOESM3_ESM.tsv]

		A	C	D	E	F	G	H	I	K	L	M	N	P	Q	R	S	T	V	W	Y	Charged residues (#)
PF00002	7tm_2		2				2							1						2		0
PF00003	7tm_3		2																			0
PF00008	EGF		5																			0
PF00018	SH3_1													1						1		0
PF00019	TGF_beta		6																			0
PF00020	TNFR_c6		6																			0
PF00027	cNMP_binding						1															0
PF00032	Cytochrom_B_C																			1	1	0
PF00033	Cytochrome_B																			2		0
PF00040	fn2		4											1						1		0
PF00042	Globin																					0
PF00045	Hemopexin	1				1														1		0
PF00047	ig		2																	1		0
PF00049	Insulin		5				1															0
PF00051	Kringle		6																	1		0
PF00053	Laminin_EGF		8																			0
PF00054	Laminin_G_1						2				1											0
PF00058	Ldl_recept_b																			1		0
PF00059	Lectin_C		4																	1		0
PF00060	Lig_chan		1																	1		0
PF00061	Lipocalin																			1		0
PF00076	RRM_1					1																0
PF00079	Serpin					4	1					1		4			1			1		0
PF00084	Sushi		4																	1		0
PF00094	VWD		2			1	2											1				0
PF00100	Zona_pellucida		8			1																0
PF00105	zf-C4		9																			0
PF00126	HTH_1	2					1				1							1				0
PF00129	MHC_I		1																	2		0
PF00139	Lectin_legB					5	1													1	2	0
PF00147	Fibrinogen_C																			6		0
PF00161	RIP																			1		0
PF00165	HTH_AraC					2	1							1			1					0
PF00167	FGF					1	1														2	0
PF00169	PH																			1		0
PF00183	HSP90																					0
PF00184	Hormone_5		9											2						1		0
PF00187	Chitin_bind_1		8																			0
PF00190	Cupin_1						2							1								0
PF00193	Xlink		3																			0
PF00209	SNF																			3		0
PF00219	IGFBP		7																			0
PF00229	TNF						1													1	1	0
PF00235	Profilin																			1	1	0
PF00243	NGF		5																	1		0
PF00244	14-3-2003																			1	2	0
PF00273	Serum_albumin		6																			0
PF00314	Thaumatin		11																	2		0
PF00320	GATA		4																			0
PF00337	Gal-bind_lectin					1														1		0
PF00339	Arrestin_N					1	2							1							1	0
PF00340	IL1					2																0
PF00354	Pentaxin																			3		0
PF00356	LacI	1															1	1	1		1	0
PF00376	MerR																				1	0
PF00392	GntR													1								0
PF00397	WW													1						2	1	0
PF00405	Transferrin																			2		0
PF00407	Bet_v_1						1														1	0
PF00419	Fimbrial		2																			0
PF00426	VP4_haemagglut																					0
PF00435	Spectrin										1									2		0
PF00439	Bromodomain											1									1	0
PF00452	Bcl-2																			2		0
PF00469	F-protein																			2		0
PF00506	Flu_NP																					0
PF00509	Hemagglutinin																					0
PF00511	PPV_E2_C																			1		0
PF00515	TPR_1		1				1															0
PF00516	GP120																					0
PF00517	GP41		2																	2		0
PF00520	Ion_trans		1				1														1	0
PF00528	BPD_transp_1													1						1		0
PF00530	SRCR		4				1															0
PF00532	Peripla_BP_1						3							1								0
PF00560	LRR_1										2				1							0
PF00563	EAL						1							1								0
PF00564	PB1																				1	0
PF00568	WH1																			1		0
PF00571	CBS						1							1					1			0
PF00593	TonB_dep_Rec					2	4						1	1						1		0
PF00633	HHH	1					2				1											0
PF00640	PID		1				1															0
PF00650	CRAL_TRIO						1													1		0
PF00652	Ricin_B_lectin		5												1					2		0
PF00683	TB		4																	1		0
PF00688	TGFb_propeptide													1						2	1	0
PF00754	F5_F8_type_C																			2		0
PF00757	Furin-like		16											1						1		0
PF00787	PX					1								1								0
PF00790	VHS						1															0
PF00798	Arena_glycoprot																					0
PF00812	Ephrin		4											1							1	0
PF00839	Cys_rich_FGFR		4																			0
PF00887	ACBP	1				1														1	1	0
PF00892	EamA						1							1								0
PF00893	Multi_Drug_Res						1														1	0
PF00915	Calici_coat																			2		0
PF00964	Elicitin		5																			0
PF00969	MHC_II_beta		1																			0
PF00989	PAS												1									0
PF01030	Recep_L_domain		1										1									0
PF01032	FecCD					1	4						1		1							0
PF01037	AsnC_trans_reg						1															0
PF01064	Activin_recp		6										1									0
PF01094	ANF_receptor																			1		0
PF01110	CNTF																					0
PF01140	Gag_MA																					0
PF01216	Calsequestrin																					0
PF01221	Dynein_light																			1		0
PF01245	Ribosomal_L19						2														1	0
PF01273	LBP_BPI_CETP		2																			0
PF01363	FYVE		8			1														1		0
PF01365	RYDR_ITPR		1				1				2											0
PF01376	Enterotoxin_b																					0
PF01382	Avidin						1													1		0
PF01388	ARID						1													1	1	0
PF01392	Fz		8																			0
PF01395	PBP_GOBP		4																			0
PF01399	PCI					1			1					1								0
PF01403	Sema		8				1														1	0
PF01404	Ephrin_lbd		1																	2		0
PF01414	DSL		6				1															0
PF01419	Jacalin						4											1			1	0
PF01437	PSI		4																	1		0
PF01462	LRRNT		4											1								0
PF01477	PLAT																					0
PF01534	Frizzled		2											1						3		0
PF01537	Herpes_glycop_D		3																			0
PF01547	SBP_bac_1		1											2						1		0
PF01595	DUF21													2								0
PF01607	CBM_14		6																			0
PF01614	IclR						2				1											0
PF01618	MotA_ExbB	2					4							1				2				0
PF01652	IF4E					1	1							1						4		0
PF01661	Macro						2						1	1								0
PF01716	MSP		2											2								0
PF01852	START																			2		0
PF01910	Thiamine_BP													1				1				0
PF02025	IL5																					0
PF02036	SCP2						1															0
PF02076	STE3		2				1							1						1	1	0
PF02080	TrkA_C																			1		0
PF02081	TrpBP						5															0
PF02087	Nitrophorin																					0
PF02098	His_binding		3																			0
PF02101	Ocular_alb																					0
PF02116	STE2										1			2	1							0
PF02117	7TM_GPCR_Sra		3																	1		0
PF02155	GCR		1																	1		0
PF02157	Man-6-P_recep																			2		0
PF02159	Oest_recep						1							2							5	0
PF02161	Prog_receptor																					0
PF02166	Androgen_recep																					0
PF02175	7TM_GPCR_Srb																					0
PF02176	zf-TRAF																					0
PF02177	APP_N		2											1						1		0
PF02180	BH4														1				1	1	1	0
PF02203	TarH																				1	0
PF02213	GYF											1								2	1	0
PF02221	E1_DerP2_DerF2		5																			0
PF02254	TrkA_N						2															0
PF02258	SLT_beta																					0
PF02298	Cu_bind_like		2																	2		0
PF02311	AraC_binding						1															0
PF02321	OEP						2				1			1								0
PF02351	GDNF		6																			0
PF02354	Latrophilin																			1		0
PF02368	Big_2						1															0
PF02375	JmjN					1	1							3							1	0
PF02470	MlaD						1												1			0
PF02653	BPD_transp_2						3															0
PF02743	dCache_1						1													2		0
PF02793	HRM		4																	2		0
PF02883	Alpha_adaptinC2												1									0
PF02886	LBP_BPI_CETP_C											1										0
PF02984	Cyclin_C	1				1																0
PF03011	PFEMP		5																	2		0
PF03022	MRJP																			1		0
PF03110	SBP		3																			0
PF03127	GAT										1		1								1	0
PF03129	HGTP_anticodon						1				1											0
PF03168	LEA_2												1									0
PF03180	Lipoprotein_9																				1	0
PF03383	Serpentine_r_xa		2																			0
PF03392	OS-D		4																			0
PF03401	TctC						4							4							1	0
PF03402	V1R																					0
PF03459	TOBE						1				2								1			0
PF03472	Autoind_bind						1							1						2		0
PF03544	TonB_C					1	1							1							1	0
PF03810	IBN_N																			1		0
PF03854	zf-P11		7																	1		0
PF03867	FTZ																			1		0
PF03887	YfbU					1	2														2	0
PF03921	ICAM_N		4																			0
PF04051	TRAPP						4				1									1		0
PF04076	BOF					1	4															0
PF04099	Sybindin					1	2							1							1	0
PF04198	Sugar-bind						3															0
PF04348	LppC																			2		0
PF04366	Ysc84						3						1								1	0
PF04438	zf-HIT		5																		1	0
PF04598	Gasdermin					1														1	1	0
PF04774	HABP4_PAI-RBP1																			1		0
PF04982	HPP						1							2							1	0
PF05137	PilN					1	1													1		0
PF05225	HTH_psq	1																			1	0
PF05228	CHASE4																			1		0
PF05242	GLYCAM-1													1								0
PF05283	MGC-24		6																	1		0
PF05419	GUN4													1						1		0
PF05428	CRF-BP																			1		0
PF05433	Rick_17kDa_Anti						6															0
PF05456	eIF_4EBP					1	2							6							1	0
PF05573	NosL	1				1	1					2										0
PF05593	RHS_repeat																				2	0
PF05643	DUF799																			1		0
PF05715	zf-piccolo		7																	1		0
PF05737	Collagen_bind						1													1		0
PF05738	Cna_B																			1	2	0
PF05899	Cupin_3						2														1	0
PF06018	CodY						3							1								0
PF06228	ChuX_HutX	1					1															0
PF06251	Caps_synth_GfcC																			1		0
PF06328	Lep_receptor_Ig		2																			0
PF06347	SH3_4																			2		0
PF06400	Alpha-2-MRAP_N																			1		0
PF06401	Alpha-2-MRAP_C																			2		0
PF06438	HasA																			1		0
PF06646	Mycoplasma_p37																					0
PF06652	Methuselah_N		9				1															0
PF06664	MIG-14_Wnt-bd		1			2								1								0
PF06689	zf-C4_ClpX		4																			0
PF06938	DUF1285																			1		0
PF07140	IFNGR1		5																			0
PF07194	P2													1								0
PF07213	DAP10																					0
PF07311	Dodecin	1															1				1	0
PF07472	PA-IIL																			1		0
PF07494	Reg_prop																			1		0
PF07495	Y_Y_Y						1														2	0
PF07523	Big_3						2															0
PF07562	NCD3G		6																			0
PF07645	EGF_CA		6				1															0
PF07653	SH3_2						1															0
PF07654	C1-set		2																			0
PF07657	MNNL		6				1															0
PF07660	STN						2				1										1	0
PF07678	TED_complement																			3	1	0
PF07679	I-set																			1		0
PF07686	V-set		2																	1	1	0
PF07696	7TMR-DISMED2																			1		0
PF07699	Ephrin_rec_like		5				1															0
PF07702	UTRA										1											0
PF07705	CARDB						1						2									0
PF07725	LRR_3										1		1							1		0
PF07737	ATLF													1							3	0
PF07885	Ion_trans_2						2											1			1	0
PF07938	Fungal_lectin																			6		0
PF07951	Toxin_R_bind_C																					0
PF07953	Toxin_R_bind_N																			3		0
PF07965	Integrin_B_tail		8																			0
PF07974	EGF_2		6																			0
PF08191	LRR_adjacent													2						1		0
PF08205	C2-set_2		2																	1		0
PF08212	Lipocalin_2																			1		0
PF08222	HTH_CodY						5														1	0
PF08239	SH3_3																			1		0
PF08263	LRRNT_2		2																	2		0
PF08308	PEGA						1							1							1	0
PF08363	GbpC																			2		0
PF08365	IGF2_C																			1		0
PF08389	Xpo1																			1		0
PF08391	Ly49		1																			0
PF08447	PAS_3						2															0
PF08448	PAS_4						2						1									0
PF08454	RIH_assoc		1												1							0
PF08460	SH3_5						1													1	1	0
PF08515	TGF_beta_GS						2							1				1				0
PF08517	AXH						1													1		0
PF08568	Kinetochor_Ybp2					1						1								1		0
PF08909	DUF1854						1							1								0
PF08917	ecTbetaR2																			1		0
PF08934	Rb_C																					0
PF08973	TM1506		1																			0
PF09014	Sushi_2		6																			0
PF09030	Creb_binding					1								2							1	0
PF09038	53-BP1_Tudor																					0
PF09067	EpoR_lig-bind		4																		1	0
PF09070	PFU																			1		0
PF09084	NMT1					1	3							1							1	0
PF09086	DUF1924		2																			0
PF09156	Anthrax-tox_M																					0
PF09164	VitD-bind_III		4											2								0
PF09222	Fim-adh_lectin																					0
PF09240	IL6Ra-bind		4																			0
PF09257	BCMA-Tall_bind		6											3								0
PF09291	DUF1968		2																	1		0
PF09294	Interfer-bind		2											1							1	0
PF09396	Thrombin_light		1				3							1							1	0
PF09458	H_lectin	1				2								1								0
PF09580	Spore_YhcN_YlaJ						9							2					2			0
PF09976	TPR_21	1					1													1	3	0
PF10099	RskA													1						1		0
PF10114	PocR		3																			0
PF10182	Flo11																				1	0
PF10316	7TM_GPCR_Srbc		4																			0
PF10317	7TM_GPCR_Srd						1							3	1						1	0
PF10319	7TM_GPCR_Srj						1							3						1		0
PF10325	7TM_GPCR_Srz																				4	0
PF10327	7TM_GPCR_Sri		1											1			1				1	0
PF10412	TrwB_AAD_bind													1					1	1		0
PF10425	SdrG_C_C																				3	0
PF10531	SLBB						2							1					1			0
PF10538	ITAM_Cys-rich																			2	1	0
PF10613	Lig_chan-Glu_bd						3							1								0
PF10660	MitoNEET_N											1		3							1	0
PF10902	WYL_2						1														1	0
PF11208	DUF2992						1							1						1		0
PF11434	CHIPS																					0
PF11512	Atu4866																			1		0
PF11534	HTHP																			1		0
PF11545	HemeBinding_Shp																					0
PF11563	Protoglobin																				2	0
PF11581	Argos																					0
PF11648	RIG-I_C-RD		3				1													1		0
PF11669	WBP-1		2											3								0
PF11721	Malectin					2															2	0
PF11763	DIPSY		1											2								0
PF11766	Candida_ALS_N		3			1	2															0
PF11901	DUF3421						2													1		0
PF11921	DUF3439																					0
PF11940	DUF3458					1	1							3	1							0
PF12191	stn_TNFRSF12A																					0
PF12296	HsbA						1				1											0
PF12369	GnHR_trans		3											1								0
PF12489	ARA70																			2		0
PF12497	ERbeta_N																			2		0
PF12661	hEGF		4				1															0
PF12673	DUF3794																				1	0
PF12702	Lipocalin_3																			2		0
PF12727	PBP_like						4												1			0
PF12743	ESR1_C													1							1	0
PF12763	EF-hand_4																					0
PF12796	Ank_2	1				1					3		1									0
PF12833	HTH_18					1					1			1								0
PF12849	PBP_like_2		1																	2		0
PF12924	APP_Cu_bd		5																			0
PF13181	TPR_8	2																				0
PF13237	Fer4_10		6											1								0
PF13280	WYL													2							2	0
PF13305	TetR_C_33						1														1	0
PF13306	LRR_5					6																0
PF13343	SBP_bac_6						1							2						1		0
PF13375	RnfC_N						2															0
PF13377	Peripla_BP_3													2								0
PF13394	Fer4_14		3				2							1								0
PF13407	Peripla_BP_4						3															0
PF13411	MerR_1																				1	0
PF13412	HTH_24						1		2		2											0
PF13414	TPR_11	2					2														1	0
PF13416	SBP_bac_8					1	1							1								0
PF13424	TPR_12	1																				0
PF13463	HTH_27						1											1				0
PF13505	OMP_b-brl					1	1															0
PF13516	LRR_6						1				2		1									0
PF13531	SBP_bac_11						1													1		0
PF13590	DUF4136													2						1		0
PF13639	zf-RING_2		6																			0
PF13646	HEAT_2										1											0
PF13648	Lipocalin_4																			1		0
PF13676	TIR_2										1						1				1	0
PF13715	CarbopepD_reg_2						2															0
PF13716	CRAL_TRIO_2		5																1			0
PF13768	VWA_3						1															0
PF13840	ACT_7										2								1			0
PF13853	7tm_4																					0
PF13855	LRR_8										7		2									0
PF13864	Enkurin						1							1							1	0
PF13895	Ig_2		2																			0
PF13920	zf-C3HC4_3		6																			0
PF13924	Lipocalin_5						2													1		0
PF13927	Ig_3		2										1	1						1	1	0
PF13944	Calycin_like					1															1	0
PF14032	PknH_C		2																		1	0
PF14334	DUF4390						1													1	1	0
PF14516	AAA_35						4							1						1	2	0
PF14517	Tachylectin																			2		0
PF14520	HHH_5						2															0
PF14525	AraC_binding_2						1				1											0
PF14526	Cass2																				1	0
PF14559	TPR_19	2																				0
PF14651	Lipocalin_7																					0
PF14719	PID_2																			2		0
PF14843	GF_recep_IV		17																	1		0
PF14938	SNAP	1																		1	1	0
PF14940	TMEM219		4											3								0
PF14963	CAML		2																			0
PF14991	MLANA		1																			0
PF15017	WRNPLPNID													2						2		0
PF15037	IL17_R_N		11																	3		0
PF15688	NRIP1_repr_2		1											1						1		0
PF15741	LRIF1		1				4							11								0
PF15854	GPR15L																			1		0
PF15901	Sortilin_C		10				1															0
PF15902	Sortilin-Vps10						4													3		0
PF15983	DUF4767													1						1		0
PF16103	DUF4822																			1		0
PF16104	FPRL1_inhibitor																					0
PF16258	DUF4912																			1	1	0
PF16279	DUF4927													1								0
PF16416	GUN4_N					2	3															0
PF16454	PI3K_P85_iSH2					1					2											0
PF16497	MHC_I_3		2																	2		0
PF16518	GrlR																					0
PF16523	betaPIX_CC																				1	0
PF16527	CpxA_peri																			1		0
PF16585	Lipocalin_8		1				2													1		0
PF16639	Apocytochr_F_N		1																			0
PF17118	DUF5105																			1		0
PF17121	zf-C3HC4_5		7																			0
PF17200	sCache_2																				1	0
PF17205	PSI_integrin		5																	1		0
PF17396	DUF1611_N						1															0
PF17465	U83																					0
PF17622	UL16																					0
PF17708	Gasdermin_C	1				1					9											0
PF17765	MLTR_LBD										1		2	1								0
PF17800	NPL		1				2				1											0
PF17844	SCP_3						3							3								0
PF17882	SBD																			1		0
PF17936	Big_6	1				1	2							1								0
PF17997	Cry1Ac_D5																					0
PF18204	PGF-CTERM					1	1							1								0
PF18226	QslA_E																			3		0
PF18278	RANK_CRD_2		4																	1		0
PF18346	SH3_15													1						2		0
PF18372	I-EGF_1		4				2															0
PF18445	zf_PR_Knuckle		3																	1		0
PF18515	Rh5		2			1																0
PF18589	ObR_Ig		3											1								0
PF18610	Peripla_BP_7						2							1							2	0
PF18613	TrkA_TMD		1			1	1															0
PF18696	SMP_C2CD2L																			2		0
PF18777	CRM1_repeat		1																	1		0
PF18784	CRM1_repeat_2													1								0
PF18787	CRM1_repeat_3						1													1		0
PF00001	7tm_1		1											1		1				1	1	1
PF00015	MCPsignal					1	3									1						1
PF00017	SH2					1										1				1		1
PF00034	Cytochrom_C		2					1														1
PF00041	fn3					1		1												1	1	1
PF00057	Ldl_recept_a		6	1																		1
PF00066	Notch		6	1																		1
PF00097	zf-C3HC4		7					1														1
PF00123	Hormone_2							1														1
PF00130	C1_1		5					1														1
PF00173	Cyt-b5			1			1													1		1
PF00240	ubiquitin						1			1	1											1
PF00318	Ribosomal_S2				1		1						1							1		1
PF00362	Integrin_beta		1	1		1	1							1	1						3	1
PF00395	SLH			1		1								1								1
PF00400	WD40							1						1						1		1
PF00440	TetR_N					1	1			1												1
PF00496	SBP_bac_5	2					3									1				1	1	1
PF00503	G-alpha			1		1	1													1	1	1
PF00512	HisKA							1						1								1
PF00514	Arm			1										1								1
PF00543	P-II			1		1	2															1
PF00595	PDZ			1			1															1
PF00651	BTB			1																	1	1
PF00653	BIR		3													1						1
PF00691	OmpA					1	1									1						1
PF01022	HTH_5							1			2											1
PF01023	S_100				1	1					1											1
PF01099	Uteroglobin									1		1									1	1
PF01152	Bac_globin						3	1						2								1
PF01297	ZnuA							1												1	1	1
PF01322	Cytochrom_C_2		2					1												1		1
PF01417	ENTH									1	1										1	1
PF01442	Apolipoprotein			1			1															1
PF01473	CW_binding_1						1	1									1	1		2	2	1
PF01497	Peripla_BP_2	1			1									1								1
PF01627	Hpt						1	1														1
PF02201	SWIB							1			1									1		1
PF02434	Fringe							1						1						1		1
PF02563	Poly_export			1			2												1			1
PF02928	zf-C5HC2		3					1														1
PF02931	Neur_chan_LBD		2											2		1				2		1
PF02932	Neur_chan_memb			1		1								2							1	1
PF03143	GTP_EFTU_D3															1					1	1
PF03466	LysR_substrate			1																1		1
PF03765	CRAL_TRIO_N	1									1					1						1
PF03931	Skp1_POZ			1							1											1
PF04175	DUF406					2										1						1
PF04290	DctQ															1						1
PF04622	ERG2_Sigma1R			1			6													1	2	1
PF05227	CHASE3															1					1	1
PF05368	NmrA						1			1											1	1
PF05494	MlaC			1			1												1		2	1
PF05596	Taeniidae_ag			1		2	1							1								1
PF05823	Gp-FAR-1					1				1				1								1
PF06445	GyrI-like				1																1	1
PF06695	Sm_multidrug_ex				1		1							1								1
PF07336	ABATE													2		1				1		1
PF07498	Rho_N	1							1	1	2											1
PF07615	Ykof					1	1	1						2								1
PF07700	HNOB						3	1						1			1				2	1
PF07723	LRR_2		1	1		1					2			1								1
PF07755	DUF1611						2			1												1
PF08495	FIST			1			2													1		1
PF08725	Integrin_b_cyt			1		1							1	1						1		1
PF08767	CRM1_C					2		1						1	1						1	1
PF09305	TACI-CRD2		6				1	1						1								1
PF09360	zf-CDGSH		3					1						1								1
PF09596	MamL-1										1					1						1
PF09849	DUF2076	2		1		1	2					1		1							1	1
PF10326	7TM_GPCR_Str					1								2	1	1					4	1
PF10328	7TM_GPCR_Srx		1			1	1									1						1
PF10442	FIST_C		1		1		2															1
PF10557	Cullin_Nedd8									1											1	1
PF10600	PDZ_assoc													1		1						1
PF10606	GluR_Homer-bdg			1		1								4							1	1
PF10634	Iron_transport						1	1													2	1
PF11736	DUF3299		1				3	1						3						1	1	1
PF11825	Nuc_recep-AF1			1			1							1								1
PF12109	CXCR4_N			1			1															1
PF12729	4HB_MCP_1	1								1											1	1
PF12802	MarR_2										1					1						1
PF12836	HHH_3										2		1			1						1
PF12894	ANAPC4_WD40															1				2		1
PF12906	RINGv		7					1												1		1
PF12910	PHD_like							1													3	1
PF12925	APP_E2							1												1		1
PF13018	ESPR				1							1	1									1
PF13174	TPR_6	1		1		1	1							1								1
PF13180	PDZ_2			1			1							1								1
PF13379	NMT1_2			1			1							2								1
PF13405	EF-hand_6			1		1	1							1							1	1
PF13426	PAS_9			1									1									1
PF13433	Peripla_BP_5						8									1					5	1
PF13458	Peripla_BP_6			1			3													1		1
PF13499	EF-hand_7			1		1																1
PF13525	YfiO													1		1					2	1
PF13545	HTH_Crp_2	1									2					1						1
PF13833	EF-hand_8			1			1															1
PF13923	zf-C3HC4_2		6					1						1								1
PF14312	FG-GAP_2			1		1	2												1	1	1	1
PF14598	PAS_11								1							1						1
PF14634	zf-RING_5		6					1														1
PF15009	TMEM173				1	1	2							1							2	1
PF15360	Apelin					1		1						4								1
PF15511	CENP-T_C							1						2								1
PF16016	VASt								1					1		1						1
PF16278	zf-C2HE		2					1														1
PF16591	HBM															1					2	1
PF16686	POT1PC			1									1								1	1
PF16868	NMT1_3						4	1										1			3	1
PF17210	SdrD_B			1		1	2													1	2	1
PF17432	DUF3458_C					1							1	2		1				2		1
PF17802	SpaA				1	1															1	1
PF17820	PDZ_6	1		1			1															1
PF17850	CysA_C_terminal						1						1	1		1						1
PF17961	Big_8			1		1	1															1
PF18303	Saf_2TM			1																		1
PF18556	TetR_C_35			1										1								1
PF18837	LRR_12	1		1		3			1		6		1									1
PF00010	HLH				1						2					1						2
PF00028	Cadherin			1	1	1																2
PF00036	EF-hand_1			1	1		1															2
PF00067	p450		1		1	1	1									1						2
PF00092	VWA			2			1										1					2
PF00104	Hormone_recep				1	1					2					1						2
PF00125	Histone	1		1												1						2
PF00196	GerE				1		1		1	1	1							1	1			2
PF00357	Integrin_alpha					2	1			1						1						2
PF00497	SBP_bac_3			1			1							1		1				1		2
PF00567	TUDOR			1			1									1						2
PF00649	Copper-fist		2				1	1								1						2
PF00936	BMC			1			2			1									2			2
PF00993	MHC_II_alpha			2		1																2
PF01047	MarR			1							2					1						2
PF01105	EMP24_GP25L			2																		2
PF01816	LRV			1			1				1					1						2
PF02188	GoLoco														2	2						2
PF02210	Laminin_G_2		1	1		1	2	1														2
PF02494	HYR			2			1							1								2
PF03480	DctP			1		1	1							1		1						2
PF03523	Macscav_rec			1		1		1														2
PF03717	PBP_dimer				1		1				1					1						2
PF03923	Lipoprotein_16			1			1									1						2
PF03924	CHASE			2		1	2							2								2
PF04122	CW_binding_2	1		1			2							1		1		1				2
PF04397	LytTR							1			1					1	1		1			2
PF04500	FLYWCH		2					2												1		2
PF04751	DUF615									1						1						2
PF04832	SOUL				1	1	1				1		2	2		1					2	2
PF05719	GPP34				1					1	4			1						1		2
PF06220	zf-U1		2					2														2
PF06623	MHC_I_C	1		1			1			1	1										1	2
PF07238	PilZ						1									2	1					2
PF07694	5TM-5TMR_LYT						2							1		2						2
PF07715	Plug			1			4									1						2
PF07883	Cupin_2						1	2														2
PF08441	Integrin_alpha2		5	1			1						1	1		1						2
PF08832	SRC-1							2						1								2
PF09256	BaffR-Tall_bind		4	1										1		1						2
PF10283	zf-CCHH		3					2														2
PF10318	7TM_GPCR_Srh						1							2		2	1				1	2
PF10322	7TM_GPCR_Sru		1			2	1	1								1		1			3	2
PF10323	7TM_GPCR_Srv			1		1										1					1	2
PF10518	TAT_signal	1				1					2					2			1			2
PF10635	DisA-linker			1	1		1				1										2	2
PF12683	DUF3798			2			3														1	2
PF13519	VWA_2			2			1										1					2
PF13643	DUF4145							1								1						2
PF14575	EphA2_TM			2		1								2							2	2
PF14633	SH2_2					1		1								1					1	2
PF16211	Histone_H2A_C				2		1		2		2			1					1			2
PF16811	TAtT			1		1	2									1					1	2
PF17122	zf-C3H2C3		6					2						1								2
PF17123	zf-RING_11		4					2														2
PF17805	AsnC_trans_reg2						1	1								1						2
PF17871	AAA_lid_9	1		1				1						1							1	2
PF18483	Bact_lectin			2		1	5						1								1	2
PF18651	CshA_NR2				2		3													2		2
PF00072	Response_reg			2			1			1												3
PF00134	Cyclin_N	1			1					1	1					1						3
PF00873	ACR_tran			2		2	13					1	2	7		1					1	3
PF01814	Hemerythrin							3														3
PF01839	FG-GAP			3										1								3
PF02118	Srg			1		1										2				1	1	3
PF02457	DisA_N			1			3	1								1						3
PF02492	cobW		1		1		4			2												3
PF07729	FCD					1		3														3
PF08324	PUL			1	1		1						3	1		1				1		3
PF10292	7TM_GPCR_Srab		2					3						1							2	3
PF10798	YmgB			1						1	2		1			1		1				3
PF12852	Cupin_6			1	1		2				3			1		1						3
PF14905	OMP_b-brl_3				1		3				1		2	4		2					3	3
PF03125	Sre	1			3								2		1	1					1	4
PF05424	Duffy_binding		1	2	1											1				2		4
PF05485	THAP			3		1		1						1						1		4
PF07228	SpoIIE			4			3															4
PF12107	VEK-30				1			1			2					2						4
PF13202	EF-hand_5			3	1	1	2		1													4
PF00888	Cullin			1	1	1				1		1	1			2				4	4	5
PF11924	IAT_beta			1	1	1	5						2	1	1	3					1	5
PF01865	PhoU_div			3	2									1		1						6
PF13517	VCBS			6																		6
